# Supplementary material for: Reference proteins to improve Core 1 and Core 2 Alzheimer’s disease CSF and plasma biomarkers
Source: Brain. 2025 Oct 6;149(4):1153–67. doi: 10.1093/brain/awaf375 (PMC13058454; doi:10.1093/brain/awaf375)
Supplement: awaf375_Supplementary_Data [file awaf375_supplementary_data.zip]

Archive with 6 entries (6 files):
- brain-2025-01206-File009.pdf
- brain-2025-01206-File010.pdf
- brain-2025-01206-File011.xlsx
- brain-2025-01206-File012.xlsx
- brain-2025-01206-File013.xlsx
- brain-2025-01206-File014.xlsx
