# Supplementary material for: Reference proteins to improve Core 1 and Core 2 Alzheimer’s disease CSF and plasma biomarkers
Source: Brain. 2025 Oct 6;149(4):1153–67. doi: 10.1093/brain/awaf375 (PMC13058454; doi:10.1093/brain/awaf375)
Supplement: awaf375_Supplementary_Data [file awaf375_supplementary_data.zip › brain-2025-01206-File011.xlsx]

## Sheet: CSF_tauPET_BraakI_IV
Knight ADRC CSF biomarker associations with tau PET Braak I-IV
	Biomarker	R2	Beta	nobs	Compared against	R2_difference	P-value	P-value FDR
0	MTBRtau243 (WU)	0.556947	0.746289	197
1	MTBRtau243/aβ40 (WU/Lum)	0.607339	0.77932	197	MTBRtau243 (WU)	0.0537262	0.1711	0.236908
2	MTBRtau243/nptau (WU/WU)	0.59088	0.768687	198	MTBRtau243 (WU)	0.0334697	0.2635	0.341614
3	SNAP25	0.0686544	0.26202	312
4	SNAP25/aβ40	0.102662	0.320409	312	SNAP25	0.033502	0.1205	0.188609
5	aβ40 (Lum)	0.000122248	-0.0110566	334
6	aβ42 (Lum)	0.108199	-0.328936	334
7	aβ42/aβ40 (Lum/Lum)	0.210231	-0.458509	334	aβ42 (Lum)	0.102573	0	0.00036
8	neurogranin	0.0383581	0.195852	314
9	neurogranin/aβ40	0.123178	0.350968	314	neurogranin	0.085201	0	0.00036
10	ptau181 (Lum)	0.267855	0.517547	334
11	ptau181 (WU)	0.151088	0.3887	197
12	ptau181/aβ40 (Lum/Lum)	0.449601	0.670523	334	ptau181 (Lum)	0.181379	0.0001	0.00036
13	ptau181/aβ40 (WU/Lum)	0.340301	0.583353	197	ptau181 (WU)	0.189343	0.0003	0.000981818
14	ptau181/nptau (WU/WU)	0.165857	0.407255	198	ptau181 (WU)	0.0131462	0.3527	0.373447
15	ptau205 (WU)	0.476007	0.689933	197
16	ptau205/aβ40 (WU/Lum)	0.591044	0.768794	197	ptau205 (WU)	0.112315	0.0215	0.043
17	ptau205/nptau (WU/WU)	0.510997	0.71484	198	ptau205 (WU)	0.032201	0.2657	0.341614
18	ptau217 (WU)	0.323664	0.568915	197
19	ptau217/aβ40 (WU/Lum)	0.468818	0.684703	197	ptau217 (WU)	0.146053	0.0028	0.00775385
20	ptau217/nptau (WU/WU)	0.399437	0.63201	198	ptau217 (WU)	0.0726426	0.0406	0.0664364

## Sheet: CSF_tauPET_BraakV_VI
Knight ADRC CSF biomarker associations with tau PET Braak V-VI
	Biomarker	R2	Beta	nobs	Compared against	R2_difference	P-value	P-value FDR
0	MTBRtau243 (WU)	0.330166	0.5746	197
1	MTBRtau243/aβ40 (WU/Lum)	0.358643	0.598868	197	MTBRtau243 (WU)	0.0292179	0.3362	0.371236
2	MTBRtau243/nptau (WU/WU)	0.353624	0.594663	198	MTBRtau243 (WU)	0.0221528	0.3403	0.371236
3	SNAP25	0.0407279	0.201812	312
4	SNAP25/aβ40	0.0463954	0.215396	312	SNAP25	0.00363072	0.4034	0.414926
5	aβ40 (Lum)	0.000142151	0.0119227	334
6	aβ42 (Lum)	0.040032	-0.20008	334
7	aβ42/aβ40 (Lum/Lum)	0.0969865	-0.311426	334	aβ42 (Lum)	0.0560652	0.0014	0.0042
8	neurogranin	0.0134224	0.115855	314
9	neurogranin/aβ40	0.0489626	0.221275	314	neurogranin	0.0360729	0.0178	0.04005
10	ptau181 (Lum)	0.11888	0.344789	334
11	ptau181 (WU)	0.0681889	0.26113	197
12	ptau181/aβ40 (Lum/Lum)	0.211508	0.4599	334	ptau181 (Lum)	0.0900375	0.0075	0.0192857
13	ptau181/aβ40 (WU/Lum)	0.155923	0.39487	197	ptau181 (WU)	0.0858955	0.014	0.0336
14	ptau181/nptau (WU/WU)	0.0707435	0.265976	198	ptau181 (WU)	0.00046784	0.4848	0.4848
15	ptau205 (WU)	0.261234	0.51111	197
16	ptau205/aβ40 (WU/Lum)	0.336962	0.580485	197	ptau205 (WU)	0.0700883	0.1357	0.195408
17	ptau205/nptau (WU/WU)	0.28948	0.538033	198	ptau205 (WU)	0.0222037	0.3277	0.371236
18	ptau217 (WU)	0.174571	0.417817	197
19	ptau217/aβ40 (WU/Lum)	0.263863	0.513676	197	ptau217 (WU)	0.0866513	0.0337	0.0581143
20	ptau217/nptau (WU/WU)	0.218009	0.466914	198	ptau217 (WU)	0.0384086	0.1271	0.19065

## Sheet: CSF_amyloidPET
Knight ADRC CSF biomarker associations with amyloid PET
	Biomarker	R2	Beta	nobs	Compared against	R2_difference	P-value	P-value FDR
0	MTBRtau243 (WU)	0.336588	0.580162	180
1	MTBRtau243/aβ40 (WU/Lum)	0.423859	0.651045	180	MTBRtau243 (WU)	0.0799612	0.0339	0.0581143
2	MTBRtau243/nptau (WU/WU)	0.36601	0.604987	180	MTBRtau243 (WU)	0.0218905	0.329	0.371236
3	SNAP25	0.140482	0.37481	276
4	SNAP25/aβ40	0.120541	0.34719	276	SNAP25	-0.0207106	0.2943	0.365338
5	aβ40 (Lum)	0.00696695	0.0834683	306
6	aβ42 (Lum)	0.265288	-0.515062	306
7	aβ42/aβ40 (Lum/Lum)	0.598009	-0.77331	306	aβ42 (Lum)	0.332985	0	0.00036
8	neurogranin	0.0799363	0.28273	280
9	neurogranin/aβ40	0.173925	0.417043	280	neurogranin	0.0939571	0.0001	0.00036
10	ptau181 (Lum)	0.383782	0.619502	306
11	ptau181 (WU)	0.216756	0.46557	180
12	ptau181/aβ40 (Lum/Lum)	0.585534	0.765202	306	ptau181 (Lum)	0.197726	0	0.00036
13	ptau181/aβ40 (WU/Lum)	0.443917	0.666271	180	ptau181 (WU)	0.223384	0	0.00036
14	ptau181/nptau (WU/WU)	0.448691	0.669844	180	ptau181 (WU)	0.232425	0	0.00036
15	ptau205 (WU)	0.37217	0.610058	180
16	ptau205/aβ40 (WU/Lum)	0.484266	0.695892	180	ptau205 (WU)	0.104957	0.0207	0.043
17	ptau205/nptau (WU/WU)	0.480183	0.692952	180	ptau205 (WU)	0.0999001	0.0307	0.0581143
18	ptau217 (WU)	0.401557	0.633686	180
19	ptau217/aβ40 (WU/Lum)	0.585769	0.765355	180	ptau217 (WU)	0.178338	0	0.00036
20	ptau217/nptau (WU/WU)	0.653379	0.808318	180	ptau217 (WU)	0.2467	0	0.00036

## Sheet: plasma_tauPET_BraakI_IV
Knight ADRC plasma biomarker associations with tau PET Braak I-IV
	Biomarker	R2	Beta	nobs	Compared against	R2_difference	P-value	P-value FDR
0	aβ40 (WU)	0.00604698	0.0777623	335
1	aβ42 (WU)	0.00327117	-0.0571941	335
2	aβ42/aβ40 (WU/WU)	0.0797344	-0.282373	335	aβ42 (WU)	0.0750597	0	0.00135
3	ptau181 (Lilly)	0.549266	0.741125	128
4	ptau181 (WU)	0.160622	0.400776	335
5	ptau181/aβ40 (Lilly/WU)	0.582146	0.762985	128	ptau181 (Lilly)	0.0265791	0.1812	0.266589
6	ptau181/aβ40 (WU/WU)	0.227014	0.47646	335	ptau181 (WU)	0.0632697	0.0044	0.0225
7	ptau181/nptau (WU/WU)	0.172714	0.415588	335	ptau181 (WU)	0.00911712	0.3852	0.43335
8	ptau205 (WU)	0.327467	0.572248	288
9	ptau205/aβ40 (WU/WU)	0.414009	0.643435	288	ptau205 (WU)	0.0825141	0.0009	0.00675
10	ptau205/nptau (WU/WU)	0.279254	0.528445	288	ptau205 (WU)	-0.0504869	0.1125	0.189844
11	ptau217 (Lilly)	0.586055	0.765542	128
12	ptau217 (WU)	0.536318	0.732337	335
13	ptau217/aβ40 (Lilly/WU)	0.589883	0.768038	128	ptau217 (Lilly)	-0.000134679	0.4871	0.4871
14	ptau217/aβ40 (WU/WU)	0.602791	0.776396	335	ptau217 (WU)	0.062405	0.005	0.0225
15	ptau217/nptau (WU/WU)	0.544954	0.73821	335	ptau217 (WU)	0.00826855	0.4044	0.436752

## Sheet: plasma_tauPET_BraakV-VI
Knight ADRC plasma biomarker associations with tau PET Braak V-VI
	Biomarker	R2	Beta	nobs	Compared against	R2_difference	P-value	P-value FDR
0	aβ40 (WU)	0.00189726	0.0435575	335
1	aβ42 (WU)	0.000865324	-0.0294164	335
2	aβ42/aβ40 (WU/WU)	0.0240591	-0.15511	335	aβ42 (WU)	0.0221607	0.028	0.063
3	ptau181 (Lilly)	0.297401	0.545345	128
4	ptau181 (WU)	0.0839801	0.289793	335
5	ptau181/aβ40 (Lilly/WU)	0.328557	0.573199	128	ptau181 (Lilly)	0.0246253	0.2263	0.305505
6	ptau181/aβ40 (WU/WU)	0.122747	0.350352	335	ptau181 (WU)	0.0370707	0.0239	0.0586636
7	ptau181/nptau (WU/WU)	0.0583122	0.241479	335	ptau181 (WU)	-0.0266633	0.1587	0.252053
8	ptau205 (WU)	0.216856	0.465678	288
9	ptau205/aβ40 (WU/WU)	0.269059	0.518709	288	ptau205 (WU)	0.0506524	0.013	0.039
10	ptau205/nptau (WU/WU)	0.149108	0.386145	288	ptau205 (WU)	-0.0670381	0.02	0.054
11	ptau217 (Lilly)	0.288608	0.537222	128
12	ptau217 (WU)	0.324498	0.569647	335
13	ptau217/aβ40 (Lilly/WU)	0.303996	0.551359	128	ptau217 (Lilly)	0.0115113	0.3381	0.398543
14	ptau217/aβ40 (WU/WU)	0.364794	0.603981	335	ptau217 (WU)	0.0377069	0.0425	0.0882692
15	ptau217/nptau (WU/WU)	0.292519	0.54085	335	ptau217 (WU)	-0.0295601	0.1876	0.266589

## Sheet: plasma_amyloidPET
Knight ADRC plasma biomarker associations with amyloid PET
	Biomarker	R2	Beta	nobs	Compared against	R2_difference	P-value	P-value FDR
0	aβ40 (WU)	0.0181091	0.13457	294
1	aβ42 (WU)	0.0101858	-0.100925	294
2	aβ42/aβ40 (WU/WU)	0.214754	-0.463416	294	aβ42 (WU)	0.202895	0	0.00135
3	ptau181 (Lilly)	0.259114	0.509033	149
4	ptau181 (WU)	0.168718	0.410753	293
5	ptau181/aβ40 (Lilly/WU)	0.33742	0.580879	149	ptau181 (Lilly)	0.0411977	0.3395	0.398543
6	ptau181/aβ40 (WU/WU)	0.206796	0.454748	293	ptau181 (WU)	0.0362989	0.0644	0.1242
7	ptau181/nptau (WU/WU)	0.297022	0.544998	293	ptau181 (WU)	0.125438	0.001	0.00675
8	ptau205 (WU)	0.312318	0.558854	250
9	ptau205/aβ40 (WU/WU)	0.338763	0.582033	250	ptau205 (WU)	0.027923	0.1111	0.189844
10	ptau205/nptau (WU/WU)	0.307091	0.554158	250	ptau205 (WU)	-0.00566192	0.4301	0.446642
11	ptau217 (Lilly)	0.479087	0.692161	149
12	ptau217 (WU)	0.575703	0.758751	294
13	ptau217/aβ40 (Lilly/WU)	0.423184	0.650526	149	ptau217 (Lilly)	-0.0537618	0.0118	0.039
14	ptau217/aβ40 (WU/WU)	0.581186	0.762356	294	ptau217 (WU)	0.00857232	0.3258	0.398543
15	ptau217/nptau (WU/WU)	0.65096	0.806821	294	ptau217 (WU)	0.0736099	0.006	0.0231429
