# Supplementary material for: Reference proteins to improve Core 1 and Core 2 Alzheimer’s disease CSF and plasma biomarkers
Source: Brain. 2025 Oct 6;149(4):1153–67. doi: 10.1093/brain/awaf375 (PMC13058454; doi:10.1093/brain/awaf375)
Supplement: awaf375_Supplementary_Data [file awaf375_supplementary_data.zip › brain-2025-01206-File012.xlsx]

## Sheet: CSF_tauPET_BraakI_IV
TRIAD CSF biomarker associations with tau PET Braak I-IV
	Biomarker	R2	Beta	nobs	Compared against	R2_difference	P-value	P-value FDR
0	SNAP25	0.214783	0.463447	171
1	SNAP25/aβ40	0.455931	0.675226	171	SNAP25	0.237849	0.0001	0.00042
2	aβ40 (Lum)	0.00536356	-0.0732363	189
3	aβ42 (Lum)	0.192912	-0.439217	189
4	aβ42/aβ40 (Lum/Lum)	0.336169	-0.579801	189	aβ42 (Lum)	0.141624	0	0.00042
5	neurogranin	0.143165	0.378372	176
6	neurogranin/aβ40	0.357408	0.597836	176	neurogranin	0.210798	0.0002	0.0007
7	ptau181 (Lum)	0.542376	0.736462	187
8	ptau181 (Sim)	0.517768	0.719561	177
9	ptau181/aβ40 (Lum/Lum)	0.661992	0.813629	187	ptau181 (Lum)	0.125696	0.0042	0.011025
10	ptau181/aβ40 (Sim/Lum)	0.563476	0.75065	177	ptau181 (Sim)	0.0489019	0.1382	0.1911
11	ptau205 (Sim)	0.572458	0.756609	182
12	ptau205/aβ40 (Sim/Lum)	0.594439	0.770999	182	ptau205 (Sim)	0.0343308	0.2898	0.320305
13	ptau217 (Sim)	0.49024	0.700171	176
14	ptau217/aβ40 (Sim/Lum)	0.549021	0.74096	176	ptau217 (Sim)	0.0577658	0.1283	0.1911

## Sheet: CSF_tauPET_Braak_V_VI
TRIAD CSF biomarker associations with tau PET Braak V-VI
	Biomarker	R2	Beta	nobs	Compared against	R2_difference	P-value	P-value FDR
0	SNAP25	0.101546	0.318663	171
1	SNAP25/aβ40	0.338776	0.582044	171	SNAP25	0.236815	0	0.00042
2	aβ40 (Lum)	0.0229373	-0.151451	189
3	aβ42 (Lum)	0.140457	-0.374776	189
4	aβ42/aβ40 (Lum/Lum)	0.18974	-0.435592	189	aβ42 (Lum)	0.0484512	0.0505	0.088375
5	neurogranin	0.0732307	0.270612	176
6	neurogranin/aβ40	0.29313	0.541415	176	neurogranin	0.216511	0	0.00042
7	ptau181 (Lum)	0.344287	0.58676	187
8	ptau181 (Sim)	0.339677	0.582818	177
9	ptau181/aβ40 (Lum/Lum)	0.505286	0.710834	187	ptau181 (Lum)	0.167099	0.0011	0.0033
10	ptau181/aβ40 (Sim/Lum)	0.429954	0.655709	177	ptau181 (Sim)	0.0932371	0.0227	0.0529667
11	ptau205 (Sim)	0.383563	0.619325	182
12	ptau205/aβ40 (Sim/Lum)	0.481679	0.694031	182	ptau205 (Sim)	0.108844	0.0415	0.0792273
13	ptau217 (Sim)	0.328517	0.573164	176
14	ptau217/aβ40 (Sim/Lum)	0.421554	0.649272	176	ptau217 (Sim)	0.0925974	0.0306	0.06426

## Sheet: CSF_amyloidPET
TRIAD CSF biomarker associations with amyloid PET
	Biomarker	R2	Beta	nobs	Compared against	R2_difference	P-value	P-value FDR
0	SNAP25	0.157581	0.396964	170
1	SNAP25/aβ40	0.214106	0.462716	170	SNAP25	0.0583347	0.1456	0.1911
2	aβ40 (Lum)	1.72781e-05	0.00415669	188
3	aβ42 (Lum)	0.281714	-0.530767	188
4	aβ42/aβ40 (Lum/Lum)	0.554592	-0.744709	188	aβ42 (Lum)	0.271939	0	0.00042
5	neurogranin	0.0918941	0.30314	175
6	neurogranin/aβ40	0.143644	0.379004	175	neurogranin	0.0518949	0.1416	0.1911
7	ptau181 (Lum)	0.320661	0.566269	186
8	ptau181 (Sim)	0.404027	0.635631	176
9	ptau181/aβ40 (Lum/Lum)	0.296655	0.544661	186	ptau181 (Lum)	-0.00282623	0.4144	0.4144
10	ptau181/aβ40 (Sim/Lum)	0.412168	0.642003	176	ptau181 (Sim)	0.00837944	0.3823	0.401415
11	ptau205 (Sim)	0.353122	0.594241	181
12	ptau205/aβ40 (Sim/Lum)	0.272813	0.522316	181	ptau205 (Sim)	-0.0544745	0.2368	0.292518
13	ptau217 (Sim)	0.348341	0.590204	175
14	ptau217/aβ40 (Sim/Lum)	0.280036	0.529184	175	ptau217 (Sim)	-0.0476945	0.2599	0.303217

## Sheet: CSF_TSPOPET
TRIAD CSF biomarker associations with TSPO-PET
	Biomarker	R2	Beta	nobs	Compared against	R2_difference	P-value	P-value FDR
0	YKL-40	0.0438207	0.209334	78
1	YKL-40/aβ40	0.0124459	0.111561	78	YKL-40	-0.0346653	0.1185	0.1185
2	aβ40 (Lum)	0.0463902	0.215384	81
3	sTREM2	0.0611279	0.24724	79
4	sTREM2/aβ40	0.0194617	0.139505	79	sTREM2	-0.0453185	0.0611	0.1185
