# Supplementary material for: Reference proteins to improve Core 1 and Core 2 Alzheimer’s disease CSF and plasma biomarkers
Source: Brain. 2025 Oct 6;149(4):1153–67. doi: 10.1093/brain/awaf375 (PMC13058454; doi:10.1093/brain/awaf375)
Supplement: awaf375_Supplementary_Data [file awaf375_supplementary_data.zip › brain-2025-01206-File013.xlsx]

## Sheet: CSF_tauPET_BraakI_IV
Reference protein as covariate - CSF biomarker associations with tau PET Braak I-IV
	Biomarker	R2	Beta biomarker	nobs	Beta refprot Aβ40	Beta refprot np-tau
0	CSF MTBRtau243 (WU)	0.709901	0.868612	442	-0.260821
1	CSF MTBRtau243 (WU)	0.666133	1.05894	442		-0.290798
2	CSF MTBRtau243 (WU)	0.646076	0.803788	442
3	CSF ptau217 (Li)	0.644792	0.835545	774	-0.22652
4	CSF ptau217 (WU)	0.627414	0.823708	442	-0.275374
5	CSF ptau205 (WU)	0.624857	0.812002	442	-0.236014
6	CSF ptau181 (WU)	0.598403	0.871217	442	-0.44822
7	CSF ptau217 (Li)	0.597402	0.772918	774
8	CSF ptau181 (Li)	0.59165	0.825121	775	-0.293562
9	CSF ptau217 (WU)	0.582232	1.02229	442		-0.316168
10	CSF ptau205 (WU)	0.579494	0.917917	442		-0.180763
11	CSF ptau205 (WU)	0.572238	0.756464	442
12	CSF ptau217 (WU)	0.557518	0.746671	442
13	CSF ptau181 (Li)	0.516762	0.718862	775
14	CSF ptau181 (WU)	0.459486	1.10466	442		-0.461701
15	CSF ptau181 (WU)	0.440549	0.663739	442
16	CSF SNAP-25 (GU)	0.437985	0.855282	972	-0.531518
17	CSF neurogranin (NTK)	0.330222	0.875662	1026	-0.664771
18	CSF SNAP-25 (GU)	0.268875	0.518531	972
19	CSF Aβ42 (El)	0.208808	-0.536293	1651	0.26958
20	CSF Aβ42 (El)	0.156079	-0.395068	1651
21	CSF neurogranin (NTK)	0.139914	0.374051	1026
22	CSF YKL-40 (NTK)	0.0583838	0.270748	1033	-0.127048
23	CSF YKL-40 (NTK)	0.0455331	0.213385	1033
24	CSF sTREM2 (NTK)	0.0327563	0.194102	1033	-0.0753944
25	CSF sTREM2 (NTK)	0.0278181	0.166787	1033
26	CSF Aβ40 (El)	0.000189743	-0.0137747	1657

## Sheet: CSF_tauPET_BraakV_VI
Reference protein as covariate - CSF biomarker associations with tau PET Braak V-VI
	Biomarker	R2	Beta biomarker	nobs	Beta refprot Aβ40	Beta refprot np-tau
0	CSF MTBRtau243 (WU)	0.576302	0.782028	442	-0.24447
1	CSF MTBRtau243 (WU)	0.535662	0.943063	442		-0.252549
2	CSF ptau205 (WU)	0.531978	0.748668	442	-0.226279
3	CSF MTBRtau243 (WU)	0.520228	0.721268	442
4	CSF ptau217 (WU)	0.513762	0.744756	442	-0.258455
5	CSF ptau205 (WU)	0.49462	0.895977	442		-0.224519
6	CSF ptau205 (WU)	0.483611	0.695421	442
7	CSF ptau217 (WU)	0.478859	0.958068	442		-0.32744
8	CSF ptau217 (Li)	0.474185	0.716418	775	-0.211058
9	CSF ptau181 (WU)	0.467153	0.768994	442	-0.40607
10	CSF ptau217 (WU)	0.452191	0.672452	442
11	CSF ptau217 (Li)	0.433045	0.658061	775
12	CSF ptau181 (Li)	0.4205	0.695501	776	-0.264357
13	CSF ptau181 (Li)	0.359772	0.59981	776
14	CSF ptau181 (WU)	0.349155	0.924134	442		-0.359191
15	CSF ptau181 (WU)	0.337592	0.581027	442
16	CSF SNAP-25 (GU)	0.302415	0.71076	973	-0.452874
17	CSF neurogranin (NTK)	0.234547	0.737331	1027	-0.575814
18	CSF SNAP-25 (GU)	0.179642	0.423842	973
19	CSF Aβ42 (El)	0.1274	-0.417451	1652	0.187972
20	CSF Aβ42 (El)	0.10176	-0.318999	1652
21	CSF neurogranin (NTK)	0.0917351	0.302878	1027
22	CSF YKL-40 (NTK)	0.0202753	0.157998	1034	-0.0913267
23	CSF sTREM2 (NTK)	0.0155703	0.132111	1034	-0.0679677
24	CSF YKL-40 (NTK)	0.0136347	0.116768	1034
25	CSF sTREM2 (NTK)	0.0115563	0.1075	1034
26	CSF Aβ40 (El)	0.00103431	-0.0321608	1658

## Sheet: CSF_amyloidPET
Reference protein as covariate - CSF biomarker associations with amyloid PET
	Biomarker	R2	Beta biomarker	nobs	Beta refprot Aβ40	Beta refprot np-tau
0	CSF ptau217 (Li)	0.581556	0.793084	506	-0.137788
1	CSF ptau181 (Li)	0.577166	0.827057	507	-0.238612
2	CSF ptau217 (Li)	0.564324	0.751215	506
3	CSF ptau181 (Li)	0.530035	0.728035	507
4	CSF Aβ42 (El)	0.527789	-0.858348	1145	0.530803
5	CSF ptau217 (WU)	0.515688	0.751193	257	-0.247038
6	CSF ptau217 (WU)	0.506454	0.990055	257		-0.383592
7	CSF ptau181 (WU)	0.475962	0.806365	257	-0.443355
8	CSF ptau217 (WU)	0.459985	0.678222	257
9	CSF ptau205 (WU)	0.434814	0.680306	257	-0.194369
10	CSF ptau181 (WU)	0.434524	1.52749	257		-1.00456
11	CSF MTBRtau243 (WU)	0.430046	0.687347	257	-0.232594
12	CSF ptau205 (WU)	0.405093	0.775054	257		-0.166941
13	CSF ptau205 (WU)	0.399372	0.631959	257
14	CSF MTBRtau243 (WU)	0.390719	0.682636	257		-0.0787
15	CSF MTBRtau243 (WU)	0.380873	0.617149	257
16	CSF SNAP-25 (GU)	0.380394	0.838658	646	-0.489584
17	CSF ptau181 (WU)	0.332269	0.576428	257
18	CSF Aβ42 (El)	0.32775	-0.572494	1145
19	CSF SNAP-25 (GU)	0.253224	0.503214	646
20	CSF neurogranin (NTK)	0.231421	0.790167	682	-0.547218
21	CSF neurogranin (NTK)	0.12393	0.352038	682
22	CSF YKL-40 (NTK)	0.12054	0.388019	686	-0.108867
23	CSF YKL-40 (NTK)	0.111599	0.334065	686
24	CSF sTREM2 (NTK)	0.0588198	0.255328	687	-0.0320303
25	CSF sTREM2 (NTK)	0.0580038	0.24084	687
26	CSF Aβ40 (El)	0.0039912	0.0631759	1151

## Sheet: plasma_tauPET_BraakI_IV
Reference protein as covariate - plasma biomarker associations with tau PET Braak I-IV
	Biomarker	R2	Beta biomarker	nobs	Beta refprot Aβ40	Beta refprot np-tau
0	plasma ptau217 (WU)	0.59443	0.784399	982	-0.152972
1	plasma ptau217 (WU)	0.587444	0.822013	982		-0.156691
2	plasma ptau217 (Li)	0.59166	0.777754	889	-0.131484
3	plasma ptau217 (Li)	0.574757	0.758127	889
4	plasma ptau217 (WU)	0.571825	0.756191	982
5	plasma eMTBRtau243 (WU)	0.561326	0.753347	161		-0.113824
6	plasma eMTBRtau243 (WU)	0.54987	0.722583	161		0.0407906
7	plasma eMTBRtau243 (WU)	0.548532	0.74063	161
8	plasma ptau205 (WU)	0.481348	0.736716	945	-0.259013
9	plasma ptau181 (Li)	0.45639	0.691964	889	-0.165925
10	plasma ptau205 (WU)	0.444694	0.741186	945		-0.188154
11	plasma ptau181 (Li)	0.430162	0.655867	889
12	plasma ptau205 (WU)	0.421865	0.649511	945
13	plasma ptau181 (WU)	0.344561	0.667611	983	-0.327674
14	plasma ptau181 (WU)	0.329576	0.938182	983		-0.511864
15	plasma ptau181 (WU)	0.261578	0.511447	983
16	plasma Aβ42 (WU)	0.0774562	-0.419319	987	0.304848
17	plasma Aβ42 (WU)	0.0365596	-0.191206	987
18	plasma Aβ40 (WU)	7.96095e-05	-0.00892242	987

## Sheet: plasma_tauPET_BraakV_VI
Reference protein as covariate - plasma biomarker associations with tau PET Braak V-VI
	Biomarker	R2	Beta biomarker	nobs	Beta refprot Aβ40	Beta refprot np-tau
0	plasma eMTBRtau243 (WU)	0.615766	0.78887	161		-0.123052
1	plasma eMTBRtau243 (WU)	0.602573	0.79582	161		-0.046785
2	plasma eMTBRtau243 (WU)	0.600813	0.775121	161
3	plasma ptau217 (WU)	0.56719	0.764478	982	-0.192308
4	plasma ptau217 (WU)	0.550826	0.782054	982		-0.152536
5	plasma ptau217 (Li)	0.545979	0.745246	889	-0.16568
6	plasma ptau217 (WU)	0.531465	0.729016	982
7	plasma ptau217 (Li)	0.519141	0.720515	889
8	plasma ptau205 (WU)	0.441418	0.70359	945	-0.286821
9	plasma ptau181 (Li)	0.401113	0.646475	889	-0.195076
10	plasma ptau205 (WU)	0.381923	0.691577	945		-0.180224
11	plasma ptau205 (WU)	0.368477	0.607023	945
12	plasma ptau181 (Li)	0.364859	0.604036	889
13	plasma ptau181 (WU)	0.289927	0.609643	983	-0.342302
14	plasma ptau181 (WU)	0.240881	0.807967	983		-0.448152
15	plasma ptau181 (WU)	0.199369	0.446508	983
16	plasma Aβ42 (WU)	0.0484407	-0.322294	987	0.188927
17	plasma Aβ42 (WU)	0.0327331	-0.180923	987
18	plasma Aβ40 (WU)	0.00272911	-0.0522409	987

## Sheet: plasma_amyloidPET
Reference protein as covariate - plasma biomarker associations with amyloid PET
	Biomarker	R2	Beta biomarker	nobs	Beta refprot Aβ40	Beta refprot np-tau
0	plasma ptau217 (WU)	0.557261	0.777288	683		-0.149496
1	plasma ptau217 (WU)	0.532726	0.733714	683	-0.0248436
2	plasma ptau217 (WU)	0.532127	0.72947	683
3	plasma ptau217 (Li)	0.530475	0.726061	612	0.0167554
4	plasma ptau217 (Li)	0.530199	0.728148	612
5	plasma ptau181 (Li)	0.465439	0.686291	612	-0.0233734
6	plasma ptau181 (Li)	0.464912	0.681845	612
7	plasma ptau181 (WU)	0.375062	1.03462	685		-0.668303
8	plasma ptau205 (WU)	0.35123	0.662286	653		-0.206839
9	plasma ptau205 (WU)	0.328735	0.593609	653	-0.0799463
10	plasma ptau205 (WU)	0.322983	0.568316	653
11	plasma ptau181 (WU)	0.272274	0.574526	685	-0.160353
12	plasma ptau181 (WU)	0.251844	0.50184	685
13	plasma eMTBRtau243 (WU)	0.195467	0.444011	108	-0.081357
14	plasma eMTBRtau243 (WU)	0.194931	0.46433	108		-0.0829197
15	plasma eMTBRtau243 (WU)	0.188935	0.434667	108
16	plasma Aβ42 (WU)	0.149701	-0.550034	687	0.504893
17	plasma Aβ42 (WU)	0.0321745	-0.179372	687
18	plasma Aβ40 (WU)	0.0102195	0.101091	687
