# Supplementary material for: Reference proteins to improve Core 1 and Core 2 Alzheimer’s disease CSF and plasma biomarkers
Source: Brain. 2025 Oct 6;149(4):1153–67. doi: 10.1093/brain/awaf375 (PMC13058454; doi:10.1093/brain/awaf375)
Supplement: awaf375_Supplementary_Data [file awaf375_supplementary_data.zip › brain-2025-01206-File014.xlsx]

## Sheet: CSF_tauPET_BraakI_IV
Aβ positives in BF2 - CSF biomarker associations with tau PET Braak I-IV
	Biomarker	R2	Beta	nobs	Compared against	R2_difference	P-value	P-value FDR
0	CSF MTBRtau243/Aβ40 (WU/El)	0.748569	0.865199	299	MTBRtau243 (WU)	0.159642	0	0.000346154
1	CSF MTBRtau243/nptau (WU/WU)	0.684585	0.827396	300	MTBRtau243 (WU)	0.0950366	0.0044	0.00942857
2	CSF ptau217/Aβ40 (Li/El)	0.65471	0.809141	346	ptau217 (Li)	0.180227	0	0.000346154
3	CSF ptau205/Aβ40 (WU/El)	0.64763	0.804755	299	ptau205 (WU)	0.151251	0	0.000346154
4	CSF ptau217/Aβ40 (WU/El)	0.645085	0.803172	299	ptau217 (WU)	0.175121	0	0.000346154
5	CSF ptau181/Aβ40 (WU/El)	0.609989	0.781018	299	ptau181 (WU)	0.258093	0	0.000346154
6	CSF ptau181/Aβ40 (Li/El)	0.593505	0.770392	346	ptau181 (Li)	0.21655	0	0.000346154
7	CSF MTBRtau243 (WU)	0.587385	0.76641	299
8	CSF ptau217/nptau (WU/WU)	0.562638	0.750092	300	ptau217 (WU)	0.0912529	0.0016	0.0045
9	CSF ptau205/nptau (WU/WU)	0.501185	0.707944	300	ptau205 (WU)	0.00349576	0.4605	0.4605
10	CSF ptau205 (WU)	0.495203	0.703706	299
11	CSF ptau217 (Li)	0.47696	0.690623	346
12	CSF ptau217 (WU)	0.469834	0.685445	299
13	CSF ptau181 (Li)	0.377761	0.614623	346
14	CSF SNAP-25/Aβ40 (GU/El)	0.355068	0.595876	412	SNAP-25 (GU)	0.186713	0.0001	0.000346154
15	CSF ptau181 (WU)	0.352513	0.593728	299
16	CSF neurogranin/Aβ40 (NTK/El)	0.305147	0.552401	447	neurogranin (NTK)	0.239153	0	0.000346154
17	CSF ptau181/nptau (WU/WU)	0.303158	0.550598	300	ptau181 (WU)	-0.0501558	0.0823	0.127707
18	CSF SNAP-25 (GU)	0.174734	0.418012	412
19	CSF Aβ42 (El)	0.0929843	-0.304933	748
20	CSF Aβ42/Aβ40 (El/El)	0.0793018	-0.281606	748	Aβ42 (El)	-0.0129602	0.2585	0.298269
21	CSF neurogranin (NTK)	0.0648133	0.254585	447
22	CSF Aβ40 (El)	0.0153405	-0.123857	748

## Sheet: CSF_tauPET_BraakV_VI
Aβ positives in BF2 - CSF biomarker associations with tau PET Braak V-VI
	Biomarker	R2	Beta	nobs	Compared against	R2_difference	P-value	P-value FDR
0	CSF MTBRtau243/Aβ40 (WU/El)	0.615863	0.784769	299	MTBRtau243 (WU)	0.13654	0	0.000346154
1	CSF ptau205/Aβ40 (WU/El)	0.554123	0.744395	299	ptau205 (WU)	0.124967	0.0019	0.00475
2	CSF MTBRtau243/nptau (WU/WU)	0.535542	0.731807	300	MTBRtau243 (WU)	0.0577958	0.1619	0.202375
3	CSF ptau217/Aβ40 (WU/El)	0.529737	0.72783	299	ptau217 (WU)	0.139793	0	0.000346154
4	CSF ptau217/Aβ40 (Li/El)	0.508354	0.712989	347	ptau217 (Li)	0.144502	0.0005	0.0015
5	CSF MTBRtau243 (WU)	0.47785	0.691267	299
6	CSF ptau181/Aβ40 (WU/El)	0.473757	0.6883	299	ptau181 (WU)	0.200319	0	0.000346154
7	CSF ptau217/nptau (WU/WU)	0.445425	0.667402	300	ptau217 (WU)	0.0547588	0.0867	0.13005
8	CSF ptau181/Aβ40 (Li/El)	0.444632	0.666808	347	ptau181 (Li)	0.166801	0.0002	0.000642857
9	CSF ptau205 (WU)	0.428082	0.65428	299
10	CSF ptau205/nptau (WU/WU)	0.409431	0.639868	300	ptau205 (WU)	-0.01754	0.3844	0.420279
11	CSF ptau217 (WU)	0.389177	0.62384	299
12	CSF ptau217 (Li)	0.365019	0.604168	347
13	CSF ptau181 (Li)	0.278741	0.527959	347
14	CSF ptau181 (WU)	0.27301	0.522503	299
15	CSF SNAP-25/Aβ40 (GU/El)	0.248301	0.498298	413	SNAP-25 (GU)	0.12283	0.0064	0.0130909
16	CSF neurogranin/Aβ40 (NTK/El)	0.225745	0.475127	448	neurogranin (NTK)	0.175208	0	0.000346154
17	CSF ptau181/nptau (WU/WU)	0.222839	0.472058	300	ptau181 (WU)	-0.0491757	0.1446	0.191382
18	CSF SNAP-25 (GU)	0.130954	0.361875	413
19	CSF Aβ42 (El)	0.0797071	-0.282324	749
20	CSF Aβ42/Aβ40 (El/El)	0.0594807	-0.243887	749	Aβ42 (El)	-0.0199203	0.1259	0.171682
21	CSF neurogranin (NTK)	0.0490485	0.221469	448
22	CSF Aβ40 (El)	0.016096	-0.12687	749

## Sheet: CSF_amyloidPET
Aβ positives in BF2 - CSF biomarker associations with amyloid PET
	Biomarker	R2	Beta	nobs	Compared against	R2_difference	P-value	P-value FDR
0	CSF ptau217/nptau (WU/WU)	0.48039	0.693102	174	ptau217 (WU)	0.154537	0	0.000346154
1	CSF ptau205/nptau (WU/WU)	0.396478	0.629665	174	ptau205 (WU)	0.0971754	0.0142	0.0277826
2	CSF ptau217/Aβ40 (WU/El)	0.388495	0.623294	173	ptau217 (WU)	0.0634101	0.0289	0.0500192
3	CSF MTBRtau243/nptau (WU/WU)	0.379312	0.615883	174	MTBRtau243 (WU)	0.0661158	0.0262	0.04716
4	CSF MTBRtau243/Aβ40 (WU/El)	0.364769	0.603961	173	MTBRtau243 (WU)	0.0508914	0.0574	0.09225
5	CSF ptau217/Aβ40 (Li/El)	0.355214	0.595998	181	ptau217 (Li)	0.011756	0.3946	0.420279
6	CSF ptau181/Aβ40 (Li/El)	0.353778	0.594792	181	ptau181 (Li)	0.0575292	0.0985	0.138516
7	CSF ptau217 (Li)	0.346173	0.588365	181
8	CSF ptau205/Aβ40 (WU/El)	0.335539	0.579257	173	ptau205 (WU)	0.0418437	0.1786	0.217216
9	CSF ptau181/nptau (WU/WU)	0.33172	0.575951	174	ptau181 (WU)	0.127455	0.003	0.00675
10	CSF ptau181/Aβ40 (WU/El)	0.331056	0.575375	173	ptau181 (WU)	0.127643	0.0027	0.00639474
11	CSF ptau217 (WU)	0.325379	0.57042	173
12	CSF MTBRtau243 (WU)	0.313446	0.559862	173
13	CSF ptau181 (Li)	0.298381	0.546242	181
14	CSF ptau205 (WU)	0.296122	0.544171	173
15	CSF SNAP-25/Aβ40 (GU/El)	0.234512	0.484264	214	SNAP-25 (GU)	0.123197	0.0017	0.0045
16	CSF ptau181 (WU)	0.204434	0.452144	173
17	CSF Aβ42/Aβ40 (El/El)	0.151476	-0.389199	428	Aβ42 (El)	0.0110709	0.3705	0.416812
18	CSF Aβ42 (El)	0.139961	-0.374113	428
19	CSF SNAP-25 (GU)	0.111032	0.333214	214
20	CSF neurogranin/Aβ40 (NTK/El)	0.0635758	0.252142	234	neurogranin (NTK)	0.0422987	0.0151	0.0283125
21	CSF neurogranin (NTK)	0.0209296	0.144671	234
22	CSF Aβ40 (El)	0.00446359	-0.0668101	428

## Sheet: plasma_tauPET_BraakI_IV
Aβ positives in BF2 - Plasma biomarker associations with tau PET Braak I-IV
	Biomarker	R2	Beta	nobs	Compared against	R2_difference	P-value	P-value FDR
0	plasma eMTBRtau243/nptau (WU/WU)	0.659739	0,812243	121	eMTBRtau243 (WU)	0.119222	0.011	0.022
1	plasma eMTBRtau243/Aβ40 (WU/WU)	0.587347	0.766386	121	eMTBRtau243 (WU)	0,055465	0.03	0.042
2	plasma ptau217/Aβ40 (Li/WU)	0.557548	0.746691	396	ptau217 (Li)	0.0618114	0.0014	0.0027
3	plasma ptau217/nptau (WU/WU)	0.535196	0.731571	697	ptau217 (WU)	0.0802179	0.0005	0.001125
4	plasma eMTBRtau243 WU	0.52048	0,721443	121
5	plasma ptau217/Aβ40 (WU/WU)	0.510501	0.714493	444	ptau217 (WU)	0.0614148	0.0002	0.000490909
6	plasma ptau217 (Li)	0.495871	0.704181	396
7	plasma ptau205/Aβ40 (WU/WU)	0.457826	0.676629	424	ptau205 (WU)	0.124195	0	0.00027
8	plasma ptau217 (WU)	0.449637	0.670549	444
9	plasma ptau181/Aβ40 (Li/WU)	0.38703	0.622118	396	ptau181 (Li)	0.077312	0	0.00027
10	plasma ptau205/nptau (WU/WU)	0.338061	0.58143	671	ptau205 (WU)	0.0531242	0.0224	0.0378
11	plasma ptau205 (WU)	0.330745	0.575104	424
12	plasma ptau181 (Li)	0.309101	0.555968	396
13	plasma ptau181/Aβ40 (WU/WU)	0.29232	0.540666	443	ptau181 (WU)	0.134079	0	0.00027
14	plasma ptau181/nptau (WU/WU)	0.250238	0.500238	696	ptau181 (WU)	0.0893579	0.0007	0.00145385
15	plasma ptau181 (WU)	0.155811	0.39473	443
16	plasma Aβ42 (WU)	0.0273949	-0.165514	445
17	plasma Aβ40 (WU)	0.0183433	-0.135438	445
18	plasma Aβ42/Aβ40 (WU/WU)	0.00462329	-0.0679947	445	Aβ42 (WU)	-0.0224515	0.053	0.0753158

## Sheet: plasma_tauPET_BraakV_VI
Aβ positives in BF2 - Plasma biomarker associations with tau PET Braak V-VI
	Biomarker	R2	Beta	nobs	Compared against	R2_difference	P-value	P-value FDR
0	plasma eMTBRtau243/nptau (WU/WU)	0.713907	0.84493	121	eMTBRtau243 (WU)	0.101596	0.065	0.072
1	plasma eMTBRtau243/Aβ40 (WU/WU)	0.661414	0.813274	121	eMTBRtau243 (WU)	0.060501	0	0.002
2	plasma ptau217/Aβ40 (Li/WU)	0.605411	0.778082	396	ptau217 (Li)	0.0969246	0	0.00027
3	plasma eMTBRtau243 (WU)	0.585865	0.765418	121
4	plasma ptau217/Aβ40 (WU/WU)	0.583123	0.763625	444	ptau217 (WU)	0.104818	0	0.00027
5	plasma ptau217 (Li)	0.505803	0.711199	396
6	plasma ptau217/nptau (WU/WU)	0.504853	0.71053	698	ptau217 (WU)	0.0348339	0.1006	0.13581
7	plasma ptau205/Aβ40 (WU/WU)	0.481138	0.693641	424	ptau205 (WU)	0.156454	0	0.00027
8	plasma ptau217 (WU)	0.475323	0.689437	444
9	plasma ptau181/Aβ40 (Li/WU)	0.40941	0.639851	396	ptau181 (Li)	0.107141	0	0.00027
10	plasma ptau205 (WU)	0.318094	0.563998	424
11	plasma ptau205/nptau (WU/WU)	0.311704	0.558304	672	ptau205 (WU)	0.0284365	0.192	0.225112
12	plasma ptau181 (Li)	0.298896	0.546714	396
13	plasma ptau181/Aβ40 (WU/WU)	0.292301	0.540648	443	ptau181 (WU)	0.158439	0	0.00027
14	plasma ptau181/nptau (WU/WU)	0.197188	0.444059	697	ptau181 (WU)	0.0647125	0.0198	0.03564
15	plasma ptau181 (WU)	0.127613	0.35723	443
16	plasma Aβ42 (WU)	0.029098	-0.170581	445
17	plasma Aβ40 (WU)	0.0282299	-0.168017	445
18	plasma Aβ42/Aβ40 (WU/WU)	0.000104284	-0.010212	445	Aβ42 (WU)	-0.0219857	0.1065	0.136929

## Sheet: plasma_amyloidPET
Aβ positives in BF2 - Plasma biomarker associations with amyloid PET
	Biomarker	R2	Beta	nobs	Compared against	R2_difference	P-value	P-value FDR
0	plasma ptau217/nptau (WU/WU)	0.386496	0.621688	393	ptau217 (WU)	0.0810617	0	0.00027
1	plasma ptau217 (Li)	0.368672	0.607184	217
2	plasma ptau217/Aβ40 (Li/WU)	0.344093	0.586594	217	ptau217 (Li)	-0.0204656	0.2001	0.225112
3	plasma ptau181 (Li)	0.32629	0.571218	217
4	plasma ptau217 (WU)	0.314254	0.560583	252
5	plasma ptau181/Aβ40 (Li/WU)	0.305681	0.552884	217	ptau181 (Li)	-0.0180583	0.1806	0.221645
6	plasma ptau217/Aβ40 (WU/WU)	0.297544	0.545476	252	ptau217 (WU)	-0.00860261	0.3582	0.3677
7	plasma ptau181/nptau (WU/WU)	0.282321	0.531339	393	ptau181 (WU)	0.163824	0.0001	0.00027
8	plasma ptau205/nptau (WU/WU)	0.223075	0.472309	375	ptau205 (WU)	0.0429527	0.0266	0.0422471
9	plasma eMTBRtau243/nptau (WU/WU)	0.216056	0,464818	84	eMTBRtau243 (WU)	0,050981	0.002	0.004
10	plasma ptau205/Aβ40 (WU/WU)	0.206051	0.453928	236	ptau205 (WU)	0.00786737	0.2772	0.299376
11	plasma ptau205 (WU)	0.198692	0.445749	236
12	plasma eMTBRtau243/Aβ40 (WU/WU)	0.185072	0.4302	84	eMTBRtau243 (WU)	0.020313	0.013	0.022
13	plasma eMTBRtau243 (WU)	0.16427	0.405303	84
14	plasma ptau181/Aβ40 (WU/WU)	0.157274	0.396578	252	ptau181 (WU)	0.0375616	0.0449	0.06735
15	plasma ptau181 (WU)	0.114455	0.338312	252
16	plasma Aβ42/Aβ40 (WU/WU)	0.00702528	-0.083817	253	Aβ42 (WU)	0.00470969	0.3677	0.3677
17	plasma Aβ42 (WU)	0.00456608	-0.0675728	253
18	plasma Aβ40 (WU)	2.84384e-05	-0.00533277	253
